# Supplementary material for: The first record of the genus Laemostenus from China, with descriptions of two new species from the Himalaya (Carabidae, Sphodrini, Sphodrina)
Source: Zookeys. 2021 Feb 12;1017:77–88. doi: 10.3897/zookeys.1017.61383 (PMC7895810; doi:10.3897/zookeys.1017.61383)
Supplement: XML Treatment for Laemostenus (Pristonychus) zhentangensis [file zookeys.1017.61383-treatment1.xml]

<!DOCTYPE tp:taxon-treatment
  PUBLIC "-//TaxonX//DTD Taxonomic Treatment Publishing DTD v0 20100105//EN" "tax-treatment-NSO.dtd">
<tp:taxon-treatment xmlns:tp="http://www.plazi.org/taxpub"><tp:treatment-meta><kwd-group><label>Taxon classification</label><kwd><named-content xmlns:xlink="http://www.w3.org/1999/xlink" content-type="kingdom">Animalia</named-content></kwd><kwd><named-content xmlns:xlink="http://www.w3.org/1999/xlink" content-type="order">Coleoptera</named-content></kwd><kwd><named-content xmlns:xlink="http://www.w3.org/1999/xlink" content-type="family">Carabidae</named-content></kwd></kwd-group><mixed-citation publication-type="journal"><person-group><name><surname>Zhu</surname><given-names>Pingzhou</given-names></name><name><surname>Shi</surname><given-names>Hongliang</given-names></name><name><surname>Liang</surname><given-names>Hongbin</given-names></name></person-group><article-title>The first record of the genus <italic><tp:taxon-name><tp:taxon-name-part taxon-name-part-type="genus" reg="Laemostenus">Laemostenus</tp:taxon-name-part></tp:taxon-name></italic> from China, with descriptions of two new species from the Himalaya (<tp:taxon-name><tp:taxon-name-part taxon-name-part-type="family">Carabidae</tp:taxon-name-part></tp:taxon-name>, <tp:taxon-name><tp:taxon-name-part taxon-name-part-type="tribe">Sphodrini</tp:taxon-name-part></tp:taxon-name>, <tp:taxon-name><tp:taxon-name-part taxon-name-part-type="subtribe">Sphodrina</tp:taxon-name-part></tp:taxon-name>)</article-title><source>Zookeys</source><day>12</day><month>2</month><year>2021</year><volume>1017</volume><fpage>77</fpage><lpage>88</lpage><pub-id pub-id-type="doi">10.3897/zookeys.1017.61383</pub-id></mixed-citation></tp:treatment-meta><tp:nomenclature><tp:taxon-name><object-id xmlns:xlink="http://www.w3.org/1999/xlink" content-type="arpha" xlink:type="simple">0B952FD6-0010-5DC0-9914-5F60F24DD2DA</object-id>
            <tp:taxon-name-part taxon-name-part-type="genus" reg="Laemostenus">Laemostenus</tp:taxon-name-part> (<tp:taxon-name-part taxon-name-part-type="subgenus" reg="Pristonychus">Pristonychus</tp:taxon-name-part>) <tp:taxon-name-part taxon-name-part-type="species" reg="zhentangensis">zhentangensis</tp:taxon-name-part><object-id xmlns:xlink="http://www.w3.org/1999/xlink" content-type="zoobank" xlink:type="simple">http://zoobank.org/DDFF30AE-D552-44F4-9B82-3F7E4DDDDC5D</object-id></tp:taxon-name><tp:taxon-status xmlns:xlink="http://www.w3.org/1999/xlink" xlink:type="simple"> sp. nov.</tp:taxon-status><xref ref-type="fig" rid="F1">Figs 1</xref><xref ref-type="fig" rid="F2">, 3–5</xref><xref ref-type="fig" rid="F3">, 9–11</xref></tp:nomenclature><tp:treatment-sec sec-type="type locality" id="SECID0EPIAC"><title>Type locality.</title><p>China, Xizang: Dinggyê (<named-content xmlns:xlink="http://www.w3.org/1999/xlink" content-type="dwc:verbatimCoordinates" xlink:type="simple"><named-content content-type="geo-json" specific-use="{&#34;type&#34;:&#34;Point&#34;,&#34;coordinates&#34;:[87.460700,27.916100]}" id="NCID0EYIAC" xlink:type="simple">27.9161°N, 87.4607°E</named-content></named-content>), altitude 3151 m.</p></tp:treatment-sec><tp:treatment-sec sec-type="type material" id="SECID0E4IAC"><title>Type material.</title><p><bold><italic>Holotype</italic></bold>: male (<named-content xmlns:xlink="http://www.w3.org/1999/xlink" content-type="dwc:institutional_code" xlink:type="simple">IZAS</named-content>), body length 15.6 mm, pin mounted, with genitalia dissected and glued on cardboard pinned under the specimen; labeled: “CHINA: Xizang, Xigazê Prefecture, Dinggyê County, Zhêntang Town, Zangqiong, <named-content xmlns:xlink="http://www.w3.org/1999/xlink" content-type="dwc:verbatimCoordinates" xlink:type="simple"><named-content content-type="geo-json" specific-use="{&#34;type&#34;:&#34;Point&#34;,&#34;coordinates&#34;:[87.460700,27.916100]}" id="NCID0ETJAC" xlink:type="simple">27.9161°N 87.4607°E</named-content></named-content>, 3151 m”; “2019.VII.4, pitfall trap, Shi HL, Yan WF &amp; Zhu PZ lgt. Expedition of BJFU 2019. 定结县陈塘镇藏琼云雾林”; “Holotype ♂ <tp:taxon-name><tp:taxon-name-part taxon-name-part-type="genus" reg="Laemostenus">Laemostenus</tp:taxon-name-part> (<tp:taxon-name-part taxon-name-part-type="subgenus" reg="Pristonychus">Pristonychus</tp:taxon-name-part>) <tp:taxon-name-part taxon-name-part-type="species" reg="zhentangensis">zhentangensis</tp:taxon-name-part></tp:taxon-name> sp. n. des. ZHU, SHI &amp; LIANG 2020” [red label].</p></tp:treatment-sec><tp:treatment-sec sec-type="diagnosis" id="SECID0EFKAC"><title>Diagnosis.</title><p>Body dark brown. Head slightly narrow. Eyes small, slightly prominent laterally; tempora oblique, as long as eyes. Elytra with lateral margins straight near sutural angles; sutural angles acute. Parascutellar pores present. Ventral side of profemora smooth, with one seta on posterior margin, without tooth on anterior margin. Mesotibiae faintly curved in male. Meso- and metatibiae with a dense brush of reddish-yellow setae in apical half. Metatrochanters reniform, not elongate. Apical lamella of median lobe short, length half its basal width, apex slightly truncate. Right paramere strongly curved (the angle between basal and apical portions near 90°), distinctly widened at middle, strongly narrowed to apex, apex very thin.</p></tp:treatment-sec><tp:treatment-sec sec-type="comparisons" id="SECID0EKKAC"><title>Comparison.</title><p>This new species belongs to the <italic><tp:taxon-name><tp:taxon-name-part taxon-name-part-type="genus" reg="Laemostenus"/><tp:taxon-name-part taxon-name-part-type="species" reg="brunneus">brunneus</tp:taxon-name-part></tp:taxon-name></italic> species group sensu <xref ref-type="bibr" rid="B2">Casale (1988)</xref> for (1) reniform metatrochanters, not elongate in shape; (2) the ventral side of profemora smooth or at most with a small tooth on anterior margin; (3) eyes small, not very prominent; (4) body dark brown, without metallic luster; and (5) metatibiae usually curved in males at least.</p><p>Among this species group, the new species is most similar to <tp:taxon-name><tp:taxon-name-part taxon-name-part-type="genus" reg="Laemostenus">Laemostenus</tp:taxon-name-part> (<tp:taxon-name-part taxon-name-part-type="subgenus" reg="Pristonychus">Pristonychus</tp:taxon-name-part>) <tp:taxon-name-part taxon-name-part-type="species" reg="arthuri">arthuri</tp:taxon-name-part></tp:taxon-name> (Morvan, 1982) and <tp:taxon-name><tp:taxon-name-part taxon-name-part-type="genus" reg="Laemostenus">L.</tp:taxon-name-part> (<tp:taxon-name-part taxon-name-part-type="subgenus" reg="Pristonychus">P.</tp:taxon-name-part>) <tp:taxon-name-part taxon-name-part-type="species" reg="migliaccioi">migliaccioi</tp:taxon-name-part></tp:taxon-name> (Casale, 1982), both from Nepal, sharing the ventral side of profemora with one or two setae on posterior margin and the subcordate pronotum. The new species differs from them by the narrower head, the slightly larger eyes, and the slightly truncate apical lamella of the aedeagus. The apical lamella of the aedeagus is rounded in <tp:taxon-name><tp:taxon-name-part taxon-name-part-type="genus" reg="Laemostenus">L.</tp:taxon-name-part> (<tp:taxon-name-part taxon-name-part-type="subgenus" reg="Pristonychus">P.</tp:taxon-name-part>) <tp:taxon-name-part taxon-name-part-type="species" reg="arthuri">arthuri</tp:taxon-name-part></tp:taxon-name> and emarginate in <tp:taxon-name><tp:taxon-name-part taxon-name-part-type="genus" reg="Laemostenus">L.</tp:taxon-name-part> (<tp:taxon-name-part taxon-name-part-type="subgenus" reg="Pristonychus">P.</tp:taxon-name-part>) <tp:taxon-name-part taxon-name-part-type="species" reg="migliaccioi">migliaccioi</tp:taxon-name-part></tp:taxon-name>, and both species have a more globular head with smaller eyes.</p></tp:treatment-sec><tp:treatment-sec sec-type="description" id="SECID0EYMAC"><title>Description</title><p><bold>(male).</bold><abbrev xmlns:xlink="http://www.w3.org/1999/xlink" xlink:title="body length" id="ABBRID0EANAC" xlink:type="simple">BL</abbrev> = 15.6 mm, <abbrev xmlns:xlink="http://www.w3.org/1999/xlink" xlink:title="body width" id="ABBRID0EENAC" xlink:type="simple">BW</abbrev> = 5.9 mm. <bold><italic>Body</italic></bold> (Fig. <xref ref-type="fig" rid="F1">1</xref>) dark brown, without metallic luster; antennomeres 4–11, labial and maxillary palpi, and apex of mouthparts brown to light brown; venter reddish brown. Head, base of pronotum, and elytra with strong isodiametric microsculpture; disc of pronotum with slightly transverse microsculpture.</p><fig id="F1" position="float" orientation="portrait"><object-id xmlns:xlink="http://www.w3.org/1999/xlink" content-type="doi" xlink:type="simple">10.3897/zookeys.1017.61383.figures1-2</object-id><object-id xmlns:xlink="http://www.w3.org/1999/xlink" content-type="arpha" xlink:type="simple">7F88CA77-AE73-563F-B98B-BB179601442D</object-id><label>Figures 1, 2.</label><caption><p>Holotypes of <italic><tp:taxon-name><tp:taxon-name-part taxon-name-part-type="genus" reg="Laemostenus">Laemostenus</tp:taxon-name-part></tp:taxon-name></italic> spp. (general view and labels) <bold>1</bold><italic><tp:taxon-name><tp:taxon-name-part taxon-name-part-type="genus" reg="Laemostenus">L.</tp:taxon-name-part> <tp:taxon-name-part taxon-name-part-type="species" reg="zhentangensis">zhentangensis</tp:taxon-name-part></tp:taxon-name></italic> sp. nov. (male, Xizang, China, <named-content xmlns:xlink="http://www.w3.org/1999/xlink" content-type="dwc:institutional_code" xlink:type="simple">IZAS</named-content>) <bold>2</bold><italic><tp:taxon-name><tp:taxon-name-part taxon-name-part-type="genus" reg="Laemostenus">L.</tp:taxon-name-part> <tp:taxon-name-part taxon-name-part-type="species" reg="zhamensis">zhamensis</tp:taxon-name-part></tp:taxon-name></italic> sp. nov. (male, Xizang, China, <named-content xmlns:xlink="http://www.w3.org/1999/xlink" content-type="dwc:institutional_code" xlink:type="simple">IZAS</named-content>).</p></caption><graphic xmlns:xlink="http://www.w3.org/1999/xlink" xlink:href="zookeys-1017-077-g001.jpg" position="float" orientation="portrait" xlink:type="simple" id="oo_509182.jpg"><uri content-type="original_file" xlink:type="simple">https://binary.pensoft.net/fig/509182</uri></graphic></fig><p><bold><italic>Head</italic></bold> (Fig. <xref ref-type="fig" rid="F2">3</xref>) medium in width. Vertex smooth; frontal impressions reduced to two small pits in front of eyes, shallow but distinct; anterior margin of labrum emarginate, with four setae; eyes small, slightly prominent laterally; tempora oblique, as long as eyes; two pairs of supraorbital setae present; antennae long and slender, extended to half of elytra.</p><fig id="F2" position="float" orientation="portrait"><object-id xmlns:xlink="http://www.w3.org/1999/xlink" content-type="doi" xlink:type="simple">10.3897/zookeys.1017.61383.figures3-8</object-id><object-id xmlns:xlink="http://www.w3.org/1999/xlink" content-type="arpha" xlink:type="simple">38FE52E2-A0F1-5C09-B35C-91FA13DEE05D</object-id><label>Figures 3–8.</label><caption><p>Morphological features of <italic><tp:taxon-name><tp:taxon-name-part taxon-name-part-type="genus" reg="Laemostenus">Laemostenus</tp:taxon-name-part></tp:taxon-name></italic> spp. <bold>3–5</bold><italic><tp:taxon-name><tp:taxon-name-part taxon-name-part-type="genus" reg="Laemostenus">L.</tp:taxon-name-part> <tp:taxon-name-part taxon-name-part-type="species" reg="zhentangensis">zhentangensis</tp:taxon-name-part></tp:taxon-name></italic> sp. nov. <bold>6–8</bold><italic><tp:taxon-name><tp:taxon-name-part taxon-name-part-type="genus" reg="Laemostenus">L.</tp:taxon-name-part> <tp:taxon-name-part taxon-name-part-type="species" reg="zhamensis">zhamensis</tp:taxon-name-part></tp:taxon-name></italic> sp. nov. <bold>3, 6</bold> head <bold>4, 7</bold> pronotum <bold>5, 8</bold> sutural angle of elytron.</p></caption><graphic xmlns:xlink="http://www.w3.org/1999/xlink" xlink:href="zookeys-1017-077-g002.jpg" position="float" orientation="portrait" xlink:type="simple" id="oo_509183.jpg"><uri content-type="original_file" xlink:type="simple">https://binary.pensoft.net/fig/509183</uri></graphic></fig><p><bold><italic>Pronotum</italic></bold> (Fig. <xref ref-type="fig" rid="F2">4</xref>) subcordate, wider than long, <abbrev xmlns:xlink="http://www.w3.org/1999/xlink" xlink:title="Pronotum width" id="ABBRID0EYBAE" xlink:type="simple">PW</abbrev>/<abbrev xmlns:xlink="http://www.w3.org/1999/xlink" xlink:title="pronotum length" id="ABBRID0E3BAE" xlink:type="simple">PL</abbrev> = 1.16, widest near anterior quarter; apical margin weakly concave, its width subequal to basal margin; sides distinctly converged to base (<abbrev xmlns:xlink="http://www.w3.org/1999/xlink" xlink:title="Pronotum width" id="ABBRID0EACAE" xlink:type="simple">PW</abbrev>/<abbrev xmlns:xlink="http://www.w3.org/1999/xlink" xlink:title="basal width of pronotum" id="ABBRID0EECAE" xlink:type="simple">PBW</abbrev> = 1.32), faintly sinuate before posterior angles, with two pairs of setae, at widest points of pronotum and at posterior angles, respectively; basal margin nearly straight; anterior angles rounded, clearly projecting forwards; posterior angles forming distinct obtuse angles; disc gently convex, with some shallow transverse wrinkles; median line fine but clearly defined, reaching anterior and posterior borders; basal foveae shallow and wide, extending beyond middle of pronotum, without punctures or wrinkles.</p><p><bold><italic>Elytra</italic></bold> elongate, <abbrev xmlns:xlink="http://www.w3.org/1999/xlink" xlink:title="Elytra length" id="ABBRID0EPCAE" xlink:type="simple">EL</abbrev>/<abbrev xmlns:xlink="http://www.w3.org/1999/xlink" xlink:title="elytral greatest width" id="ABBRID0ETCAE" xlink:type="simple">EW</abbrev> = 1.61, slightly dilated towards apex, widest at posterior third; lateral margins straight before sutural angles, sutural angles acute (Fig. <xref ref-type="fig" rid="F2">5</xref>); basal margins straight; shoulders moderately oblique; shoulder angles between basal ridges and lateral margins forming obtuse angles; humeral teeth very small, not pointed; striae shallow, impunctate; parascutellar striae well developed, short, located between suture and stria 1; parascutellar pores present; intervals feebly convex, interval 3 without setigerous pores, interval 7 with two setigerous pores near apex; umbilicate series composed of 20 or 21 setigerous pores, sparser in middle. Hind wings reduced.</p><p><bold><italic>Venter</italic>.</bold> Propleuron, mesepisternum, and metepisternum smooth. Mesosternum not denticulate in front of mesocoxae. Metepisternum long and narrow. All abdominal sternites with a few shallow wrinkles laterally, without ambulatory setae.</p><p><bold><italic>Legs</italic></bold> long and slender; ventral side of profemora smooth, with one seta on posterior margin, without tooth on anterior margin; protibiae with sparse pubescence on apices; mesotibiae faintly curved (in male); meso- and metatibiae inner sides with a dense brush of reddish-yellow setae in apical half; metatrochanters reniform; tarsi elongate and narrow; metatarsomere 1 sparsely pubescent dorsally; claws smooth on internal margin. Protarsomeres 1–3 distinctly dilated and with ventral adhesive vestiture in male.</p><p><bold><italic>Male genitalia</italic>.</bold> Median lobe (Fig. <xref ref-type="fig" rid="F3">9</xref>) short and stout, distinctly bent ventrally; apical orifice very long, stretching from basal bulb to apical lamella, slightly narrowed in middle; in dorsal view, left and right margins of median lobe both straightly converged to apex and rounded to base; apical lamella short, length half its basal width, apex slightly truncate; in lateral view, ventral margin straight, not expanded in the middle; apex slightly thickened; left paramere (Fig. <xref ref-type="fig" rid="F3">11</xref>) large and rounded, apical membranous filament small; right paramere (Fig. <xref ref-type="fig" rid="F3">10</xref>) markedly styloid, strongly curved (the angle between basal and apical portions near 90°), distinctly widened at middle and strongly narrowed to apex, apex very thin.</p><fig id="F3" position="float" orientation="portrait"><object-id xmlns:xlink="http://www.w3.org/1999/xlink" content-type="doi" xlink:type="simple">10.3897/zookeys.1017.61383.figures9-14</object-id><object-id xmlns:xlink="http://www.w3.org/1999/xlink" content-type="arpha" xlink:type="simple">75B0193E-F8B7-532A-9ACC-69E084DB7A40</object-id><label>Figures 9–14.</label><caption><p>Male genitalia of <italic><tp:taxon-name><tp:taxon-name-part taxon-name-part-type="genus" reg="Laemostenus">Laemostenus</tp:taxon-name-part></tp:taxon-name></italic> spp. <bold>9–11</bold><italic><tp:taxon-name><tp:taxon-name-part taxon-name-part-type="genus" reg="Laemostenus">L.</tp:taxon-name-part> <tp:taxon-name-part taxon-name-part-type="species" reg="zhentangensis">zhentangensis</tp:taxon-name-part></tp:taxon-name></italic> sp. nov. <bold>12–14</bold><italic><tp:taxon-name><tp:taxon-name-part taxon-name-part-type="genus" reg="Laemostenus">L.</tp:taxon-name-part> <tp:taxon-name-part taxon-name-part-type="species" reg="zhamensis">zhamensis</tp:taxon-name-part></tp:taxon-name></italic> sp. nov. <bold>9, 12</bold> median lobe of aedeagus <bold>A</bold> dorsal view <bold>B</bold> left lateral view <bold>10, 13</bold> right paramere <bold>11, 14</bold> left paramere.</p></caption><graphic xmlns:xlink="http://www.w3.org/1999/xlink" xlink:href="zookeys-1017-077-g003.jpg" position="float" orientation="portrait" xlink:type="simple" id="oo_509184.jpg"><uri content-type="original_file" xlink:type="simple">https://binary.pensoft.net/fig/509184</uri></graphic></fig><p><bold>Female</bold> unknown.</p></tp:treatment-sec><tp:treatment-sec sec-type="distribution" id="SECID0EYFAE"><title>Distribution and habitat.</title><p>This species is only known from Zhêntang Town, Dinggyê County, Xizang, China (Fig. <xref ref-type="fig" rid="F4">15</xref>). The only specimen was caught by pitfall trap in a cloudy forest at 3151 m a.s.l. (Fig. <xref ref-type="fig" rid="F5">16</xref>).</p><fig id="F4" position="float" orientation="portrait"><object-id xmlns:xlink="http://www.w3.org/1999/xlink" content-type="doi" xlink:type="simple">10.3897/zookeys.1017.61383.figure15</object-id><object-id xmlns:xlink="http://www.w3.org/1999/xlink" content-type="arpha" xlink:type="simple">0DDE7A45-603B-5E4E-B5DA-52FEA0808BCB</object-id><label>Figure 15.</label><caption><p>Distribution map of <italic><tp:taxon-name><tp:taxon-name-part taxon-name-part-type="genus" reg="Laemostenus">Laemostenus</tp:taxon-name-part></tp:taxon-name></italic> spp. <italic><tp:taxon-name><tp:taxon-name-part taxon-name-part-type="genus" reg="Laemostenus">L.</tp:taxon-name-part> <tp:taxon-name-part taxon-name-part-type="species" reg="zhentangensis">zhentangensis</tp:taxon-name-part></tp:taxon-name></italic> sp. nov. (blue); <italic><tp:taxon-name><tp:taxon-name-part taxon-name-part-type="genus" reg="Laemostenus">L.</tp:taxon-name-part> <tp:taxon-name-part taxon-name-part-type="species" reg="zhamensis">zhamensis</tp:taxon-name-part></tp:taxon-name></italic> sp. nov. (red).</p></caption><graphic xmlns:xlink="http://www.w3.org/1999/xlink" xlink:href="zookeys-1017-077-g004.jpg" position="float" orientation="portrait" xlink:type="simple" id="oo_509185.jpg"><uri content-type="original_file" xlink:type="simple">https://binary.pensoft.net/fig/509185</uri></graphic></fig><fig id="F5" position="float" orientation="portrait"><object-id xmlns:xlink="http://www.w3.org/1999/xlink" content-type="doi" xlink:type="simple">10.3897/zookeys.1017.61383.figures16-17</object-id><object-id xmlns:xlink="http://www.w3.org/1999/xlink" content-type="arpha" xlink:type="simple">6ABAE6A4-12AB-5EC2-B9C6-01724169AEF4</object-id><label>Figures 16, 17.</label><caption><p>Habitats in the type localities of <italic><tp:taxon-name><tp:taxon-name-part taxon-name-part-type="genus" reg="Laemostenus">Laemostenus</tp:taxon-name-part></tp:taxon-name></italic> spp. <bold>16</bold> Zangqiong, Zhêntang Town, Dinggyê County, Xigazê, Xizang, China; locality of <italic><tp:taxon-name><tp:taxon-name-part taxon-name-part-type="genus" reg="Laemostenus">L.</tp:taxon-name-part> <tp:taxon-name-part taxon-name-part-type="species" reg="zhentangensis">zhentangensis</tp:taxon-name-part></tp:taxon-name></italic> sp. nov. <bold>17</bold> Nyalam County, 100 m below Zham Town, Xigazê, Xizang, China; locality of <italic><tp:taxon-name><tp:taxon-name-part taxon-name-part-type="genus" reg="Laemostenus">L.</tp:taxon-name-part> <tp:taxon-name-part taxon-name-part-type="species" reg="zhamensis">zhamensis</tp:taxon-name-part></tp:taxon-name></italic> sp. nov.</p></caption><graphic xmlns:xlink="http://www.w3.org/1999/xlink" xlink:href="zookeys-1017-077-g005.jpg" position="float" orientation="portrait" xlink:type="simple" id="oo_509186.jpg"><uri content-type="original_file" xlink:type="simple">https://binary.pensoft.net/fig/509186</uri></graphic></fig></tp:treatment-sec><tp:treatment-sec sec-type="etymology" id="SECID0E5IAE"><title>Etymology.</title><p>The new species is named for its type locality, Zhêntang Town.</p></tp:treatment-sec><tp:treatment-sec sec-type="remarks" id="SECID0EDJAE"><title>Remarks.</title><p>There is an unusual character in this new species: only four setae are present on the anterior margin of labrum instead of six, but they are irregularly arranged (Fig. <xref ref-type="fig" rid="F2">3</xref>), leaving gaps for the 2<sup>nd</sup> and 6<sup>th</sup> (from the left to right) of the normally six setae presenting in the genus. Among all <tp:taxon-name><tp:taxon-name-part taxon-name-part-type="subtribe">Sphodrina</tp:taxon-name-part></tp:taxon-name> of the world, only <italic><tp:taxon-name><tp:taxon-name-part taxon-name-part-type="genus" reg="Miquihuana">Miquihuana</tp:taxon-name-part> <tp:taxon-name-part taxon-name-part-type="species" reg="rhadiniformis">rhadiniformis</tp:taxon-name-part></tp:taxon-name></italic> Barr, 1982, a cavernicolous ground beetle from Mexico, has four setae present on the anterior margin of labrum, and these are evenly arranged (<xref ref-type="bibr" rid="B1">Barr 1982</xref>; <xref ref-type="bibr" rid="B2">Casale 1988</xref>). Considering the other characters and geographical distance, it is obvious that these two species have no close relationship. It is presumed that the absence of the two setae on the anterior margin of labrum is probably an individual variation rather than a specific character.</p></tp:treatment-sec><ref-list><ref id="B2"><mixed-citation xmlns:xlink="http://www.w3.org/1999/xlink" xlink:type="simple"><person-group><name name-style="western"><surname>Casale</surname><given-names>A</given-names></name></person-group> (<year>1988</year>) <source>Revisione Degli <tp:taxon-name><tp:taxon-name-part taxon-name-part-type="subtribe">Sphodrina</tp:taxon-name-part></tp:taxon-name> (<tp:taxon-name><tp:taxon-name-part taxon-name-part-type="order">Coleoptera</tp:taxon-name-part></tp:taxon-name>, <tp:taxon-name><tp:taxon-name-part taxon-name-part-type="family">Carabidae</tp:taxon-name-part></tp:taxon-name>, <tp:taxon-name><tp:taxon-name-part taxon-name-part-type="tribe">Sphodrini</tp:taxon-name-part></tp:taxon-name>).</source><publisher-name>Museo regionale di Scienze naturali</publisher-name>, <publisher-loc>Torino</publisher-loc>, <size units="page">1024 pp</size>.</mixed-citation></ref><ref id="B1"><mixed-citation xmlns:xlink="http://www.w3.org/1999/xlink" xlink:type="simple"><person-group><name name-style="western"><surname>Barr</surname><given-names>Jr TC</given-names></name></person-group> (<year>1982</year>) <article-title>The cavernicolous anchomenine beetles of Mexico (<tp:taxon-name><tp:taxon-name-part taxon-name-part-type="order">Coleoptera</tp:taxon-name-part></tp:taxon-name>: <tp:taxon-name><tp:taxon-name-part taxon-name-part-type="family">Carabidae</tp:taxon-name-part></tp:taxon-name>: <tp:taxon-name><tp:taxon-name-part taxon-name-part-type="tribe">Agonini</tp:taxon-name-part></tp:taxon-name>).</article-title> In: <person-group><name name-style="western"><surname>Reddell</surname><given-names>JR</given-names></name></person-group> (<role>Ed.</role>) <issue-title>Further studies on the cavernicole fauna of Mexico and adjacent regions.</issue-title><source>Association for Mexican Cave Studies Bulletin 8 and Texas Memorial Museum Bulletin 28</source>, <fpage>161</fpage>–<lpage>192</lpage>.</mixed-citation></ref></ref-list></tp:taxon-treatment>
